# Supplementary material for: Correlation between Mechanical and Morphological Properties of Polyphenol-Laden Xanthan Gum/Poly(vinyl alcohol) Composite Cryogels
Source: Gels. 2023 Mar 29;9(4):281. doi: 10.3390/gels9040281 (PMC10137999; doi:10.3390/gels9040281)
Supplement: Supplementary file 1 [file gels-09-00281-s001.zip]

Archive with 1 entries (1 files):
- gels-2321176-supplementary.pdf
